# Supplementary material for: Overexpressing Phytochrome Interacting Factor 8 of Myrothamnus flabellifolia Enhanced Drought and Salt Tolerance in Arabidopsis
Source: Int J Mol Sci. 2022 Jul 24;23(15):8155. doi: 10.3390/ijms23158155 (PMC9331687; doi:10.3390/ijms23158155)
Supplement: Supplementary file 1 [file ijms-23-08155-s001.zip]

Archive with 1 entries (1 files):
- ijms-1829231-supplementary.pdf
